# Supplementary material for: A large-scale survey on epidemiology and underreporting of needlestick and sharp injuries among healthcare workers in China
Source: Front Public Health. 2023 Nov 2;11:1292906. doi: 10.3389/fpubh.2023.1292906 (PMC10652868; doi:10.3389/fpubh.2023.1292906)
Supplement: Supplementary file 2 [file Table_1.xlsx]

## Sheet: Sheet1
Supporting file 2:Multivariate analysis of demographic and occupational factors associated with NSI
	OR	SE	z	P	95%CI
Healthcare Institution
Primary hospital(reference)	1
Secondary hospital	0.97	0.07	-0.35	0.73	0.84	1.13
Tertiary hospital	1.19	0.1	2.15	0.03	1.02	1.4
Gender
Femal(reference)	1
Male	1.14	0.09	1.63	0.1	0.97	1.34
Department
Pediatric(reference)	1
Other Departments	0.71	0.08	-2.89	<0.01	0.57	0.9
Internal Medicines	0.88	0.1	-1.17	0.24	0.71	1.09
Surgery	1.33	0.16	2.32	0.02	1.05	1.69
Obstetrics and Gynecology	1.22	0.17	1.46	0.15	0.93	1.6
Emergency Department	1.42	0.25	2	0.05	1.01	1.99
Intensive Care Unit.	1.01	0.21	0.07	0.94	0.67	1.53
Professional Title
Ungraded(reference)	1
Primary	1.13	0.1	1.35	0.18	0.95	1.34
Medium-grade	1.31	0.14	2.57	0.01	1.07	1.61
senior	1.6	0.2	3.67	<0.01	1.24	2.05
Education
Junior college(reference)	1
Undergraduate	0.99	0.06	-0.15	0.88	0.88	1.12
Graduate or above	1.04	0.29	0.14	0.89	0.6	1.79
Years of Service
≤1(reference)	1
>1-≤5	1.34	0.16	2.56	0.01	1.07	1.68
>5	1.28	0.15	2.21	0.03	1.03	1.6
Occupation
Other(reference)	1
Doctor	1.28	0.15	2.1	0.04	1.02	1.61
Nurse	1.93	0.22	5.79	<0.01	1.54	2.41
Training on Occupational Exposure Prevention and Management
No(reference)	1
1/year	0.76	0.07	-3.12	<0.01	0.64	0.9
2/year	0.9	0.09	-0.96	0.34	0.74	1.11
≥3/year	0.56	0.06	-5.66	<0.01	0.46	0.69
