# Supplementary material for: A large-scale survey on epidemiology and underreporting of needlestick and sharp injuries among healthcare workers in China
Source: Front Public Health. 2023 Nov 2;11:1292906. doi: 10.3389/fpubh.2023.1292906 (PMC10652868; doi:10.3389/fpubh.2023.1292906)
Supplement: Supplementary file 3 [file Table_2.xlsx]

## Sheet: Sheet1
Supporting file 3:Multivariate analysis of demographic and occupational factors associated with underreporting
	OR	SE	Z	P	95%CI
Healthcare Institution
Primary hospital(reference)	1
Secondary hospital	1.98	0.29	4.64	>0.01	1.49	2.65
Tertiary hospital	1.68	0.27	3.25	>0.01	1.23	2.29
Gender
Femal(reference)	1
Male	0.93	0.15	-0.42	0.67	0.68	1.29
Department
Pediatric(reference)	1
Other Departments	1.41	0.32	1.52	0.13	0.9	2.18
Internal Medicines	1.38	0.29	1.52	0.13	0.91	2.08
Surgery	1.67	0.39	2.18	0.03	1.05	2.65
Obstetrics and Gynecology	1.58	0.42	1.71	0.09	0.94	2.66
Emergency Department	2.39	0.88	2.38	0.02	1.16	4.9
Intensive Care Unit.	1.06	0.42	0.14	0.89	0.48	2.31
Professional Title
Ungraded(reference)	1
Primary	1.15	0.21	0.75	0.45	0.8	1.63
Medium-grade	1.08	0.23	0.34	0.73	0.71	1.63
senior	1.13	0.28	0.51	0.61	0.7	1.85
Education
Junior college(reference)	1
Undergraduate	1.05	0.13	0.39	0.7	0.83	1.33
Graduate or above	1.12	0.61	0.21	0.83	0.39	3.25
Years of Service
≤1(reference)	1
>1-≤5	0.72	0.19	-1.24	0.21	0.43	1.21
>5	0.63	0.16	-1.84	0.07	0.38	1.03
Occupation
Other(reference)	1
Doctor	0.53	0.14	-2.47	0.01	0.32	0.88
Nurse	0.62	0.16	-1.85	0.06	0.38	1.03
Training on Occupational Exposure Prevention and Management
No(reference)	1
1/year	4.58	0.74	9.39	>0.01	3.33	6.29
2/year	7.04	1.4	9.84	>0.01	4.77	10.38
≥3/year	8.41	1.73	10.37	>0.01	5.62	12.58
Cost coverage following occupational exposure
Unclear (reference)
Borne by the individual	1.33	0.28	1.32	0.19	0.87	2.02
50% by the individual and 50% by the hospital	3.56	0.91	4.98	>0.01	2.16	5.87
Reimbursed by the employer.	3.41	0.77	5.47	>0.01	2.2	5.3
